# Supplementary material for: Transcriptome Changes of Hematopoietic Stem and Progenitor Cells in the Peripheral Blood of COVID-19 Patients by scRNA-seq
Source: Int J Mol Sci. 2023 Jun 29;24(13):10878. doi: 10.3390/ijms241310878 (PMC10341542; doi:10.3390/ijms241310878)
Supplement: Supplementary file 1 [file ijms-24-10878-s001.zip]

Archive with 1 entries (1 files):
- ijms-2430811-SI.pdf
